# Supplementary material for: Mapping Epitopes Recognised by Autoantibodies Shows Potential for the Diagnosis of High-Grade Serous Ovarian Cancer and Monitoring Response to Therapy for This Malignancy
Source: Cancers (Basel). 2021 Aug 20;13(16):4201. doi: 10.3390/cancers13164201 (PMC8392293; doi:10.3390/cancers13164201)
Supplement: Supplementary file 1 [file cancers-13-04201-s001.zip]

Archive with 2 entries (2 files):
- cancers-1261399_sup-proof-updated.pdf
- cancers-1261399-S.Tables.xlsx
