# Supplementary material for: Mapping Epitopes Recognised by Autoantibodies Shows Potential for the Diagnosis of High-Grade Serous Ovarian Cancer and Monitoring Response to Therapy for This Malignancy
Source: Cancers (Basel). 2021 Aug 20;13(16):4201. doi: 10.3390/cancers13164201 (PMC8392293; doi:10.3390/cancers13164201)
Supplement: Supplementary file 1 [file cancers-13-04201-s001.zip › cancers-1261399-S.Tables.xlsx]

## Sheet: S.Table 1
Table S1. Raw OD and Log transformed data and results of normality tests of Cohort 1.
	RAW OD VALUES						LOG TRANSFORMED DATA
	HSF1-PO4	Hu 1-17	Hu 443-464	Hu/Mu 89-99	Mu 1-17	Mu 439-460	HSF1-PO4	Hu 1-17	Hu 443-464	Hu/Mu 89-99	Mu 1-17	Mu 439-460
Control 3	0.4914	0.47005	0.39805	0.46705	0.4483	0.46245	-0.308565	-0.327856	-0.400062	-0.330637	-0.348431	-0.334935
Control 5	0.61645	0.551	0.49505	0.5419	0.47555	0.5404	-0.210102	-0.258848	-0.305351	-0.266081	-0.322804	-0.267285
Control 6	0.22165	0.1303	0.1286	0.13335	0.13575	0.14675	-0.654332	-0.885056	-0.890759	-0.875007	-0.86726	-0.833422
Control 9	0.6118	0.43045	0.41565	0.44175	0.42905	0.45295	-0.213391	-0.366077	-0.381272	-0.354823	-0.367492	-0.34395
Control 10	0.62705	0.81215	0.7623	0.798	0.65415	0.80965	-0.202698	-0.0903638	-0.117874	-0.0979971	-0.184323	-0.0917027
Control 11	0.52625	1.1757	1.02335	1.25755	0.5259	0.974	-0.278808	0.0702965	0.0100242	0.0995253	-0.279097	-0.011441
Control 18	0.7831	0.4602	0.4245	0.51365	0.46395	0.47075	-0.106183	-0.337053	-0.372122	-0.289333	-0.333529	-0.32721
Control 20	0.279	0.3343	0.3325	0.3688	0.3552	0.361	-0.554396	-0.475864	-0.478208	-0.433209	-0.449527	-0.442493
Control 22	0.21385	0.1929	0.1654	0.18665	0.1784	0.1889	-0.669891	-0.714668	-0.781464	-0.728972	-0.748605	-0.723768
Control 25	0.186	0.15485	0.1422	0.1623	0.1521	0.15675	-0.730487	-0.810089	-0.8471	-0.789681	-0.817871	-0.804792
1105	0.33645	0.3387	0.2884	0.35295	0.33335	0.3789	-0.473079	-0.470185	-0.540005	-0.452287	-0.4771	-0.421475
1269	0.15095	0.17505	0.16645	0.20335	0.13655	0.185	-0.821167	-0.756838	-0.778716	-0.691756	-0.864708	-0.732828
887	1.3651	1.7344	1.75335	1.8005	1.629	1.68265	0.135164	0.239149	0.243869	0.255393	0.211921	0.225994
1258	0.46125	0.97285	0.8155	1.1081	0.4907	0.77805	-0.336064	-0.0119541	-0.088576	0.044579	-0.309184	-0.108992
683	0.28075	0.22855	0.21725	0.23555	0.2081	0.2133	-0.55168	-0.641019	-0.66304	-0.627917	-0.681728	-0.671009
251	0.55275	0.43905	0.3509	0.4407	0.3623	0.4201	-0.257471	-0.357486	-0.454817	-0.355857	-0.440932	-0.376647
477	0.586	0.67825	0.67825	0.68435	0.5883	0.6547	-0.232102	-0.16861	-0.16861	-0.164722	-0.230401	-0.183958
	ANDERSON-DARLING NORMALITY TEST						ANDERSON-DARLING NORMALITY TEST
A2*	0.716	0.9126	1.052	1.015	1.468	0.8778	0.4042	0.183	0.2019	0.1936	0.5508	0.3038
P value	0.05	0.0155	0.0067	0.0084	0.0006	0.019	0.3163	0.8953	0.8552	0.8762	0.1321	0.5337
Passed normality test (alpha=0.05)?	Yes	No	No	No	No	No	Yes	Yes	Yes	Yes	Yes	Yes
P value summary	ns	*	**	**	***	*	ns	ns	ns	ns	ns	ns

## Sheet: S.Table 2
Table S2. Raw OD and Log transformed data and results of normality tests of Cohort 2.
	NORMALISED VALUES TO MID-RANGE RESPONDER						LOG TRANSFORMED DATA
	HSF1-PO4	Hu 1-17	Hu 443-464	Hu/Mu 89-99	Mu 1-17	Mu 439-460	HSF1-PO4	Hu 1-17	Hu 443-464	Hu/Mu 89-99	Mu 1-17	Mu 439-460
OV003	0.26401	0.228745	0.213482	0.195034	0.187816	0.196996	-0.58503	-0.63827	-0.67778	-0.69897	-0.72125	-0.69897
OV006	0.674433	0.327732	0.302947	0.386574	0.38926	0.386352	-0.17393	-0.48149	-0.52288	-0.40894	-0.40894	-0.40894
OV007	0.409565	0.193247	0.198248	0.269167	0.270889	0.280903	-0.38722	-0.72125	-0.69897	-0.56864	-0.56864	-0.55284
OV009	0.382168	0.316337	0.331823	0.248305	0.242451	0.2589	-0.42022	-0.49485	-0.48149	-0.60206	-0.61979	-0.58503
OV0012	0.78038	0.443785	0.478492	0.33213	0.361789	0.362101	-0.10791	-0.35655	-0.31876	-0.48149	-0.4437	-0.4437
OV0013	0.253832	0.152444	0.169372	0.233056	0.234643	0.241728	-0.60206	-0.82391	-0.76955	-0.63827	-0.63827	-0.61979
OV0015	0.628204	0.492359	0.509509	0.535093	0.497043	0.590967	-0.20066	-0.3098	-0.29243	-0.26761	-0.30103	-0.22915
OV0017	0.968731	0.703618	0.744648	2.07185	2.10807	1.88817	-0.01323	-0.1549	-0.13077	0.31597	0.324282	0.276462
OV0021	1.32152	1.20485	1.48994	1.49685	1.72873	1.50849	0.120574	0.079181	0.173186	0.176091	0.238046	0.178977
OV0037	0.47897	0.301843	0.364881	0.309815	0.373617	0.376141	-0.31876	-0.52288	-0.4437	-0.50864	-0.4318	-0.42022
OV0048	1.27995	1.69705	1.84472	1.9375	2.08813	1.86284	0.10721	0.230449	0.264818	0.287802	0.320146	0.269513
OV0051	0.583446	0.755133	0.877676	0.845648	0.83575	0.870103	-0.23657	-0.11919	-0.05552	-0.07058	-0.07572	-0.06048
OV0052	0.938811	0.916925	0.997013	1.02991	1.04063	1.15847	-0.02687	-0.03621	0	0.012837	0.017033	0.064458
OV0053	1.00245	1.15985	1.15912	0.699537	0.666635	0.651841	0	0.064458	0.064458	-0.1549	-0.17393	-0.18709
OV0054	0.36824	0.342436	0.368864	0.371481	0.453453	0.432892	-0.4318	-0.46852	-0.4318	-0.4318	-0.34679	-0.36653
OV0058	1.81496	1.2236	1.27377	1.21935	1.25916	1.58105	0.257679	0.08636	0.103804	0.08636	0.100371	0.198657
OV0059	1.57633	0.403823	0.354227	0.567037	0.560378	0.524791	0.198657	-0.39794	-0.45593	-0.24413	-0.25181	-0.284
OV0062	0.36542	0.338655	0.352086	0.376759	0.446013	0.511144	-0.4318	-0.46852	-0.45593	-0.42022	-0.34679	-0.29243
OV0064	0.826487	0.826025	0.762671	0.884907	0.793781	0.891802	-0.08092	-0.08092	-0.11919	-0.05552	-0.10237	-0.05061
OV0066	0.780135	0.798036	0.911481	0.760278	0.661293	0.870496	-0.10791			-0.11919	-0.18046	-0.06048
OV0067	0.673207	0.317282	0.366474	0.399444	0.463659	0.489249	-0.17393	-0.49485	-0.4318	-0.39794	-0.33724	-0.3098
OV0068	2.80538	2.72504	2.77332	3.24274	2.75344	3.16025	0.448706	0.436163	0.44248	0.510545	0.439333	0.499687
OV0070	0.574862	0.248018	0.237479	0.289722	0.334414	0.280216	-0.24413	-0.60206	-0.61979	-0.5376	-0.48149	-0.55284
OV0077	1.06462	0.452975	0.462661	0.58463	0.556085	0.665783	0.025306	-0.34679	-0.33724	-0.23657	-0.25181	-0.17393
OV0078	0.780503	0.817571	0.701583	0.721019	0.770221	0.959843	-0.10791			-0.14267	-0.11351	-0.01773
OV0042	1.14516	0.547865	0.574231	0.603754	0.505114	0.826637	0.060698	-0.25964	-0.24413	-0.22185	-0.29243	-0.08092
OV0063	3.63951	2.59408	2.52435	2.53375	2.84537	2.2128	0.561101	0.4133	0.401401	0.403121	0.454845	0.344392
OV0065	1.33149	0.820039	0.762422	1.05803	0.794556	0.721486	0.123852	-0.08619	-0.11919	0.025306	-0.10237	-0.14267
OV001	2.13091	1.61545	1.91367	1.44825	1.96843	1.51045	0.32838	0.209515	0.281033	0.161368	0.294466	0.178977
OV0019	3.15561	1.8599	2.10599	2.20755	1.95614	2.29292	0.499687	0.269513	0.324282	0.344392	0.292256	0.359835
OV0023	1	1	1	1	1	1	0	0	0	0	0	0
OV0044	0.610546	0.442525	0.768495	0.574609	0.454156	0.834761	-0.21467	-0.35655	-0.11351	-0.24413	-0.34679	-0.08092
OV0045	0.668179	0.386126	0.377925	0.451614	0.558145	0.435529	-0.17393	-0.40894	-0.42022	-0.34679	-0.25181	-0.35655
OV0049	1.15586	0.385128	0.387733	0.529691	0.496193	0.453883	0.064458	-0.40894	-0.40894	-0.27572	-0.30103	-0.34679
OV0016	2.99971	0.986452	1.07174	0.896246	0.875976	0.972406	0.477121	-0.00436	0.029384	-0.04576	-0.05552	-0.01323
OV0020	1.58294	0.953369	1.001	0.733253	0.613192	0.632524	0.198657	-0.02228	0	-0.13668	-0.21467	-0.20066
OV0024	1.3579	0.943549	0.859405	0.730239	0.513651	0.746578	0.133539	-0.02687	-0.0655	-0.13668	-0.29243	-0.12494
OV0027	2.39129	2.43129	2.52669	3.36634	3.08263	3.4724	0.378398	0.385606	0.403121	0.52763	0.488551	0.540329
OV0030	1.75622	0.391955	0.42318	0.460594	0.387952	0.494374	0.245513	-0.40894	-0.37675	-0.33724	-0.40894	-0.3098
OV0031	0.811036	0.785801	0.900229	1.08689	1.00995	1.19191	-0.09151	-0.10237	-0.04576	0.037426	0.004321	0.075547
OV0032	0.413366	0.336449	0.262073	0.336789	0.331614	0.328213	-0.38722	-0.46852	-0.58503	-0.46852	-0.48149	-0.48149
OV0033	1.14727	0.749987	1.07483	0.812165	0.70547	1.31366	0.060698	-0.12494	0.029384	-0.09151	-0.14874	0.117271
OV0034	0.857503	0.467153	0.405656	0.511624	0.438029	0.41869	-0.0655	-0.3279	-0.38722	-0.29243	-0.35655	-0.37675
OV0040	1.31126	0.947645	0.581748	0.909764	0.848434	0.842899	0.117271	-0.02228	-0.23657	-0.04096	-0.07058	-0.07572
OV0056	1.73271	1.41291	1.02151	0.542535	0.514537	0.453127	0.238046	0.149219	0.0086	-0.26761	-0.29243	-0.34679
	ANDERSON-DARLING NORMALITY TEST
A2*	2.097	2.954	2.99	4.122	4.789	3.439	0.1476	0.4669	0.4271	0.3164	0.8105	0.2517
P value	<0.0001	<0.0001	<0.0001	<0.0001	<0.0001	<0.0001	0.9628	0.2394	0.2996	0.5287	0.0333	0.7242
Passed normality test (alpha=0.05)?	No	No	No	No	No	No	Yes	Yes	Yes	Yes	No	Yes
P value summary	****	****	****	****	****	****	ns	ns	ns	ns	*	ns

## Sheet: S.Table 3
Table S3. Area under the curve (AUC) analysis of sensitivity between HSF1-PO4 and peptides
	H1	H2	M1	M2	M3	L1	L2	L3
HSF1-PO4	494.9	380.9	145.3	152.6	198.7	96.22	109.8	65.49
Mu 1-17	724.2	500.6	136.2	210.4	155	86.12	100.2	64.2
Mu 439-460	833.3	563.1	156	247.8	158.2	91.25	108.4	73.67
Hu/Mu 89-99	748.3	547.7	145.9	221.5	133.7	75.74	92.27	57.55
Hu 1-17	691.6	528.1	132.9	223.9	141.1	68.67	92.57	66.65
Hu 443-464	820.4	569.2	130	232.9	136	61.81	82.57	61.33
H: High Responder; M: Middle Responder; L: Low/Non-Responder
